# Supplementary material for: Differences between nitrogen-tolerant and nitrogen-susceptible sweetpotato cultivars in photosynthate distribution and transport under different nitrogen conditions
Source: PLoS One. 2018 Mar 29;13(3):e0194570. doi: 10.1371/journal.pone.0194570 (PMC5875776; doi:10.1371/journal.pone.0194570)
Supplement: S1 File — (XLS) [file pone.0194570.s001.xls]

## Sheet: Supporting information-S1
Root yield under different treatments in 2014
		Treatments	Root yield	level of significance (0.05)
		J26N0	49393.8	c
		J26N30	55227.2	a
		J26N60	52528.1	b
		J26N90	48518.8	cd
		J26N120	39449.2	f
		X32N0	46643	d
		X32N30	51342.8	b
		X32N60	53004.9	b
		X32N90	55727.1	a
		X32N120	44319.7	e
