# Supplementary material for: Differences between nitrogen-tolerant and nitrogen-susceptible sweetpotato cultivars in photosynthate distribution and transport under different nitrogen conditions
Source: PLoS One. 2018 Mar 29;13(3):e0194570. doi: 10.1371/journal.pone.0194570 (PMC5875776; doi:10.1371/journal.pone.0194570)
Supplement: S2 File — (XLS) [file pone.0194570.s002.xls]

## Sheet: Table 1
Table 1 Number of tuber roots per plant, tuber root weight per plant and yield reduction under different treatments in 2015 and 2016
Root yield				Number of tuber roots per plant				Tuber root weight per plant
2015		level of significance (0.05)		2015		level of significance (0.05)		2015		level of significance (0.05)
J26N0	50921.6	a		J26N0	3.68616	bc		J26N0	977.756	a													标准差	标准误
J26N120	41301.1	c		J26N120	3.30819	cd		J26N120	793.032	c											#DIV/0!	a	199.282	115.056
J26N240	36183.1	d		J26N240	2.90159	d		J26N240	694.759	d											#DIV/0!	c	221.636	127.962
X32N0	47251.3	b		X32N0	4.5676	a		X32N0	907.283	b												d	274.591	158.535
X32N120	44972.4	b		X32N120	4.18194	ab		X32N120	863.526	b											#DIV/0!	b	345.822	199.66
X32N240	41125.2	c		X32N240	3.9381	b		X32N240	789.654	c											#REF!	b	121.311	70.0387
2016				2016				2016
J26N0	40708.5	a		J26N0	2.74667	ab		J26N0	781.654	a
J26N120	27729.3	d		J26N120	2.38667	bc		J26N120	532.437	d
J26N240	17097.3	f		J26N240	1.57333	d		J26N240	328.289	f
X32N0	36805.7	b		X32N0	3.18667	a		X32N0	706.715	b
X32N120	31507.1	c		X32N120	2.74667	ab		X32N120	604.975	c
X32N240	22118.2	d		X32N240	1.97333	cd		X32N240	424.696	e

## Sheet: Table 2
Table 2 Sucrose content, starch content and sucrose/starch ratio in leaves during the main growth stages under different treatments in 2015 and 2016
	Sucrose content		Starch content		Sucrose/starch ratio
2015	50 d after planting	level of significance (0.05)	50 d after planting	level of significance (0.05)	50 d after planting	level of significance (0.05)
J26N0	2.84267	cd	10.1567	c	0.279809	a
J26N120	2.53467	d	11.27	c	0.224919	c
J26N240	3.198	c	18.4533	a	0.173297	d
X32N0	4.705	a	17.1933	ab	0.273696	ab
X32N120	4.08067	b	15.8633	b	0.257251	b
X32N240	3.17833	c	15.5267	b	0.204738	c
	105 d after planting		105 d after planting		105 d after planting
J26N0	4.79118	a	15.537	a	0.308372	a
J26N120	3.64875	b	15.8443	a	0.230287	d
J26N240	2.85727	cd	14.0633	b	0.203173	e
X32N0	2.67783	d	10.3703	c	0.258221	b
X32N120	2.76905	d	10.9453	c	0.25299	bc
X32N240	3.24238	bc	13.7187	b	0.236347	cd
	150 d after planting	level of significance (0.05)	150 d after planting		150 d after planting
J26N0	3.69351	a	13.3238	b	0.277211	a
J26N120	3.3505	a	14.1354	ab	0.23703	b
J26N240	2.47378	b	14.0981	ab	0.17547	c
X32N0	3.89296	a	13.5266	b	0.287801	a
X32N120	4.09465	a	14.9971	ab	0.273029	a
X32N240	3.65497	a	15.4141	a	0.237119	b
2016	50 d after planting		50 d after planting		50 d after planting
J26N0	2.39822	c	10.7246	d	0.223618	b
J26N120	2.64408	c	15.0771	bc	0.175371	c
J26N240	2.18889	c	16.8863	a	0.129625	d
X32N0	3.42023	b	14.0146	c	0.244048	ab
X32N120	4.17235	a	16.0916	ab	0.259287	a
X32N240	4.28807	a	16.953	a	0.252938	a
	105 d after planting		105 d after planting		105 d after planting
J26N0	3.84489	b	13.8379	c	0.277853	a
J26N120	2.89828	c	14.1789	c	0.204408	c
J26N240	2.17297	d	12.8852	c	0.168641	d
X32N0	5.0046	a	18.5628	ab	0.269604	ab
X32N120	4.91401	a	19.5605	a	0.251221	b
X32N240	3.79913	b	17.5578	b	0.216378	c
	150 d after planting		150 d after planting		150 d after planting
J26N0	5.85728	a	21.5496	ab	0.271804	a
J26N120	4.33001	b	22.9977	a	0.18828	c
J26N240	3.09258	d	19.173	c	0.161298	d
X32N0	4.78404	b	20.3781	bc	0.234763	b
X32N120	4.73925	b	21.0939	abc	0.224674	b
X32N240	3.73714	c	19.6299	bc	0.19038	c

## Sheet: Fig. 2
Fig.2 Source-sink average distances during the main grwoth stages (a) and distribution percentages of different source-sink distances at 50 d after planting (b), at 105 d after planting (c) and at 150 d after planting (d) under different treatments in 2015 and 2016.
	50 d after planting
Souce-sink average distance	2015	50 d after planting	level of significance (0.05)	105 d after planting	level of significance (0.05)	150 d after planting	level of significance (0.05)	2016	50 d after planting	level of significance (0.05)	105 d after planting	level of significance (0.05)	150 d after planting	level of significance (0.05)
(a)	J26N0	27.5567	b	109.417	c	132.543	c	J26N0	59.2633	b	145.75	c	164.777	c
	J26N120	39.44	a	121.29	b	150.633	b	J26N120	61.2733	b	160.25	b	188.897	b
	J26N240	37.5833	a	133.063	a	162.29	a	J26N240	69.2267	a	178.387	a	219.607	a
	X32N0	14.61	c	63.22	f	81.8667	f	X32N0	26.5367	c	110.197	e	124.207	e
	X32N120	14.9	c	69.06	e	92.1933	e	X32N120	27.9233	c	126.25	d	143.41	d
	X32N240	15.8667	c	74.41	d	103.247	d	X32N240	28.9467	c	137.347	c	163.423	c
Distribution percentage	2015	0-50cm	level of significance (0.05)	50-100cm	level of significance (0.05)	100-200cm	level of significance (0.05)	＞200cm	level of significance (0.05)	2016	0-50cm	level of significance (0.05)	50-100cm	level of significance (0.05)	100-200cm	level of significance (0.05)	＞200cm	level of significance (0.05)
(b)	J26N0	94.44	b	5.56	c	0		0		J26N0	48.84	c	41.86	b	9.3	c	0
	J26N120	78.95	c	21.05	b	0		0		J26N120	45.9	d	42.62	b	11.48	b	0
	J26N240	73.68	d	26.32	a	0		0		J26N240	35.29	e	47.06	a	17.65	a	0
	X32N0	100	a	0		0		0		X32N0	100	a	0		0		0
	X32N120	100	a	0		0		0		X32N120	97.06	a	2.94	d	0		0
	X32N240	100	a	0		0		0		X32N240	91.49	b	8.51	c	0		0
Distribution percentage	2015	0-50cm	level of significance (0.05)	50-100cm	level of significance (0.05)	100-200cm	level of significance (0.05)	＞200cm	level of significance (0.05)	2016	0-50cm	level of significance (0.05)	50-100cm	level of significance (0.05)	100-200cm	level of significance (0.05)	＞200cm	level of significance (0.05)
(c)	J26N0	11.54	c	19.23	c	65.38	b	3.85	c	J26N0	8.57	a	17.14	d	51.43	c	22.86	c
	J26N120	9.68	d	12.9	d	70.97	a	6.45	b	J26N120	5.13	cd	15.38	e	51.28	c	28.21	b
	J26N240	4.76	e	9.52	e	73.81	a	11.9	a	J26N240	6.67	b	8.89	f	48.89	c	35.56	a
	X32N0	25	a	68.18	a	6.82	e	0		X32N0	5.26	c	34.21	a	60.53	ab	0
	X32N120	23.53	a	62.75	b	13.73	d	0		X32N120	4.76	d	30.95	b	57.14	b	7.14	e
	X32N240	17.24	b	60.34	b	22.41	c	0		X32N240	2.04	e	26.53	c	63.27	a	8.16	d
Distribution percentage	2015	0-50cm	level of significance (0.05)	50-100cm	level of significance (0.05)	100-200cm	level of significance (0.05)	＞200cm	level of significance (0.05)	2016	0-50cm	level of significance (0.05)	50-100cm	level of significance (0.05)	100-200cm	level of significance (0.05)	＞200cm	level of significance (0.05)
(d)	J26N0	8.7	a	17.39	d	65.22	a	8.7	c	J26N0	4.76	a	23.81	c	33.33	d	38.1	c
	J26N120	6.9	b	13.79	e	62.07	a	17.24	b	J26N120	2.94	c	17.65	e	35.29	d	44.12	b
	J26N240	2.86	d	2.86	f	65.71	a	28.57	a	J26N240	2.63	c	7.89	f	34.21	d	55.26	a
	X32N0	4.88	c	73.17	a	21.95	d	0		X32N0	4.76	a	38.1	a	47.62	c	9.52	f
	X32N120	2.13	e	59.57	b	36.17	c	2.13	e	X32N120	4.35	a	26.09	b	56.52	a	13.04	e
	X32N240	1.96	e	45.1	c	49.02	b	3.92	d	X32N240	3.45	b	20.69	d	51.72	b	24.14	d

## Sheet: Fig.3
Fig.3 13C distribution ratio in different organs at 55 d after planting (a), at 110 d after planting (b) and at 155 d after planting (c) under different treatments in 2016.
2016
55 d after planting		Labeled leaves	Nether leaves	Nether stems	Growth point in main stem	Branch leaves	Branch stems	Growth point in branch	Tuber root
(a)	J26N0	3.7449	4.50555	7.76529	10.8541	15.7309	10.1504	7.08551	40.1634
	J26N120	4.2155	7.8317	11.4121	11.2209	24.7674	11.2143	8.68099	20.6572
	J26N240	4.50334	7.26456	11.8918	12.2613	29.2257	13.355	9.2857	12.2125
	X32N0	4.03855	4.14052	9.01988	7.46376	15.6957	17.2785	12.0516	30.3114
	X32N120	3.86453	7.81826	9.02473	7.15082	17.6752	16.9126	13.4388	24.1152
	X32N240	3.72333	8.79297	9.23629	8.04483	24.2387	17.1884	13.132	15.6435
	level of significance (0.05)	c	c	c	b	d	c	d	a
		ab	b	a	b	b	c	c	d
		a	b	a	a	a	b	c	f
		bc	c	b	c	d	a	b	b
		bc	b	b	c	c	a	a	c
		c	a	b	c	b	a	a	e
110 d after planting		Labeled leaves	Nether leaves	Nether stems	Growth point in main stem	Branch leaves	Branch stems	Growth point in branch	Tuber root
(b)	J26N0	2.13075	1.04856	4.75615	3.40533	15.4768	8.14084	5.11619	59.9254
	J26N120	3.21663	1.57765	6.59405	5.877	18.8493	13.0169	7.07521	43.7933
	J26N240	3.72153	2.70617	7.2042	6.38319	23.0747	24.808	7.1068	24.9954
	X32N0	2.09474	1.08531	7.78635	3.27995	16.5591	7.51471	8.60981	53.07
	X32N120	2.13757	1.62888	8.24988	3.03592	16.5969	11.4377	8.59359	48.3195
	X32N240	2.67541	2.78197	9.62825	4.73104	22.0171	14.2646	12.9276	30.974
	level of significance (0.05)	d	c	e	d	c	d	d	a
		b	b	d	b	b	b	c	d
		a	a	cd	a	a	a	c	f
		d	c	bc	d	c	d	b	b
		d	b	b	d	c	c	b	c
		c	a	a	c	a	b	a	e
155 d after planting		Labeled leaves	Nether leaves	Nether stems	Growth point in main stem	Branch leaves	Branch stems	Growth point in branch	Tuber root
(c)	J26N0	2.57469	2.18943	2.31071	3.2387	8.63146	6.39681	6.80233	67.8559
	J26N120	2.68146	3.45763	4.42792	6.59041	16.7743	7.48142	9.43883	49.148
	J26N240	3.63427	5.28963	4.75151	7.04535	26.7686	11.205	10.816	30.4896
	X32N0	1.42149	3.64845	5.81521	3.7626	10.2131	6.87204	7.75933	60.5078
	X32N120	1.78958	4.44449	4.96124	4.41343	15.703	6.31929	9.75678	52.6122
	X32N240	2.71914	4.56166	5.55937	4.79169	21.7296	7.85835	10.8639	41.9162
	level of significance (0.05)	b	d	d	d	e	cd	d	a
		b	c	c	a	c	bc	b	c
		a	a	c	a	a	a	a	e
		d	c	a	c	d	cd	c	b
		c	b	b	b	c	d	b	c
		b	b	ab	b	b	b	a	d

## Sheet: Table 3
Table 5 Sucrose content at the top of the stem and at the base of the stem, and its gradient toward the base of the stem during the main growth stages under different treatments in 2015 and 2016
2015	50 d after planting		level of significance (0.05)		2016	50 d after planting		level of significance (0.05)
Top	J26N0	5.40136	bc		Top	J26N0	5.46307	c
	J26N120	5.64125	b			J26N120	5.73055	c
	J26N240	6.20884	a			J26N240	5.68462	c
	X32N0	4.85443	c			X32N0	6.77943	a
	X32N120	5.17945	bc			X32N120	6.26744	b
	X32N240	6.17145	a			X32N240	5.63772	c
Base	J26N0	4.35487	c		Base	J26N0	4.17222	b
	J26N120	4.95236	b			J26N120	5.55418	a
	J26N240	6.43883	a			J26N240	5.82355	a
	X32N0	3.95557	c			X32N0	5.35733	a
	X32N120	4.26315	c			X32N120	5.27184	a
	X32N240	6.02041	a			X32N240	5.77747	a
Top-base	J26N0	24.0302	a		Top-base	J26N0	30.9391	a
	J26N120	13.9104	c			J26N120	3.17538	d
	J26N240	-3.57191	e			J26N240	-2.38578	e
	X32N0	22.724	ab			X32N0	26.545	b
	X32N120	21.4934	b			X32N120	18.8853	c
	X32N240	2.50885	d			X32N240	-2.4189	e
	105 d after planting					105 d after planting
Top	J26N0	6.72007	c		Top	J26N0	7.70819	b
	J26N120	6.72535	c			J26N120	5.76195	c
	J26N240	6.93873	c			J26N240	4.84013	d
	X32N0	7.3415	c			X32N0	7.39016	b
	X32N120	8.06384	b			X32N120	8.46003	a
	X32N240	8.96569	a			X32N240	8.41554	a
Base	J26N0	5.10458	d		Base	J26N0	6.17219	d
	J26N120	6.56781	b			J26N120	5.94081	d
	J26N240	9.77432	a			J26N240	7.76003	b
	X32N0	5.81775	c			X32N0	6.00335	d
	X32N120	6.40171	b			X32N120	7.14419	c
	X32N240	9.37692	a			X32N240	8.96846	a
Top-base	J26N0	31.6479	a		Top-base	J26N0	24.8858	a
	J26N120	2.39878	c			J26N120	-3.01067	c
	J26N240	-29.0106	e			J26N240	-37.6274	e
	X32N0	26.1913	b			X32N0	23.1007	a
	X32N120	25.9637	b			X32N120	18.4185	b
	X32N240	-4.38559	d			X32N240	-6.16516	d
	150 d after planting					150 d after planting
Top	J26N0	5.00319	b		Top	J26N0	4.98418	a
	J26N120	4.16447	c			J26N120	5.64461	a
	J26N240	4.94759	b			J26N240	5.48436	a
	X32N0	5.08786	b			X32N0	4.20633	b
	X32N120	6.59191	a			X32N120	5.04161	a
	X32N240	6.33104	a			X32N240	5.51704	a
Base	J26N0	5.51892	cd		Base	J26N0	5.95821	cd
	J26N120	5.27768	d			J26N120	7.43198	b
	J26N240	7.39039	b			J26N240	8.45618	a
	X32N0	5.81238	c			X32N0	5.20222	d
	X32N120	7.69258	b			X32N120	6.24092	c
	X32N240	8.45814	a			X32N240	7.82711	ab
Top-base	J26N0	-9.34482	a		Top-base	J26N0	-16.3478	a
	J26N120	-21.0927	c			J26N120	-24.0497	c
	J26N240	-33.0538	e			J26N240	-35.1437	e
	X32N0	-12.4651	b			X32N0	-19.1435	b
	X32N120	-14.3082	b			X32N120	-19.217	b
	X32N240	-25.1485	d			X32N240	-29.5137	d

## Sheet: Table 4
Table 6 Free amino acid content at the top and base of the stem and the gradient toward the base of the stem during the main growth stages under different treatments in 2015 and 2016
2015	50 d after planting		level of significance (0.05)		2016	50 d after planting		level of significance (0.05)
Top	J26N0	194.162	cd		Top	J26N0	171.626	c
	J26N120	221.075	bc			J26N120	237.747	b
	J26N240	248.214	b			J26N240	290.288	a
	X32N0	173.687	d			X32N0	220.836	b
	X32N120	213.053	bc			X32N120	279.25	a
	X32N240	285.017	a			X32N240	287.39	a
Base	J26N0	113.807	d		Base	J26N0	96.7426	e
	J26N120	148.469	bc			J26N120	156.708	c
	J26N240	189.529	a			J26N240	225.53	a
	X32N0	103.049	d			X32N0	132.189	d
	X32N120	127.364	cd			X32N120	175.947	bc
	X32N240	172.206	ab			X32N240	197.85	b
Top-base	J26N0	70.6063	a		Top-base	J26N0	77.4045	a
	J26N120	48.9032	c			J26N120	51.7138	d
	J26N240	30.9636	d			J26N240	28.7136	f
	X32N0	68.5474	ab			X32N0	67.0607	b
	X32N120	67.2794	ab			X32N120	58.7123	c
	X32N240	65.5095	b			X32N240	45.2563	e
	105 d after planting					105 d after planting
Top	J26N0	165.223	d		Top	J26N0	173.759	d
	J26N120	214.11	c			J26N120	247.985	b
	J26N240	240.04	bc			J26N240	294.19	a
	X32N0	171.161	d			X32N0	206.893	c
	X32N120	258.344	ab			X32N120	279.491	a
	X32N240	274.302	a			X32N240	296.211	a
Base	J26N0	93.2037	c		Base	J26N0	114.287	d
	J26N120	149.689	b			J26N120	168.258	c
	J26N240	182.249	ab			J26N240	239.626	a
	X32N0	97.5152	c			X32N0	138.807	d
	X32N120	172.111	ab			X32N120	195.745	b
	X32N240	194.424	a			X32N240	217.5	ab
Top-base	J26N0	77.2712	a		Top-base	J26N0	52.0372	a
	J26N120	43.0369	c			J26N120	47.3833	b
	J26N240	31.7095	d			J26N240	22.7706	e
	X32N0	75.5224	a			X32N0	49.0508	a
	X32N120	50.1034	b			X32N120	42.7831	c
	X32N240	41.0842	c			X32N240	36.1895	d
	150 d after planting					150 d after planting
Top	J26N0	129.633	d		Top	J26N0	143.126	d
	J26N120	142.509	cd			J26N120	160.298	d
	J26N240	151.364	cd			J26N240	188.519	b
	X32N0	162.602	bc			X32N0	163.627	cd
	X32N120	185.183	ab			X32N120	186.92	bc
	X32N240	205.615	a			X32N240	213.859	a
Base	J26N0	82.1568	d		Base	J26N0	88.9222	c
	J26N120	102.416	cd			J26N120	116.368	b
	J26N240	120.009	bc			J26N240	159.45	a
	X32N0	109.086	bc			X32N0	110.811	b
	X32N120	125.899	b			X32N120	129.698	b
	X32N240	147.955	a			X32N240	173.939	a
Top-base	J26N0	57.787	a		Top-base	J26N0	60.9563	a
	J26N120	39.1477	c			J26N120	37.7512	d
	J26N240	26.1268	d			J26N240	18.2312	f
	X32N0	49.058	b			X32N0	47.6625	b
	X32N120	47.0878	b			X32N120	44.1198	b
	X32N240	38.9709	c			X32N240	22.9503	e

## Sheet: Table 5
Table 7 K+ content at the top and base of the stem and the gradient toward the base of the stem during the main growth stages under different treatments in 2015 and 2016
2015	50 d after planting		level of significance (0.05)		2016	50 d after planting		level of significance (0.05)
Top	J26N0	15.7076	c		Top	J26N0	17.4817	c
	J26N120	21.0925	ab			J26N120	22.3079	a
	J26N240	21.6062	a			J26N240	21.6908	ab
	X32N0	16.7947	c			X32N0	16.626	c
	X32N120	16.2868	c			X32N120	20.1966	b
	X32N240	19.6241	b			X32N240	23.1833	a
Base	J26N0	9.54931	d		Base	J26N0	11.2098	c
	J26N120	13.0891	ab			J26N120	14.5148	a
	J26N240	13.967	a			J26N240	14.7021	a
	X32N0	10.5244	c			X32N0	10.552	c
	X32N120	10.2765	c			X32N120	12.9226	b
	X32N240	12.5314	b			X32N240	15.2962	a
Top-base	J26N0	64.4896	a		Top-base	J26N0	55.9503	ab
	J26N120	61.1457	b			J26N120	53.6904	bc
	J26N240	54.6947	c			J26N240	47.5349	d
	X32N0	59.5785	b			X32N0	57.5624	a
	X32N120	58.4861	b			X32N120	56.2891	ab
	X32N240	56.5996	bc			X32N240	51.5623	c
	105 d after planting					105 d after planting
Top	J26N0	16.5408	d		Top	J26N0	17.7272	d
	J26N120	17.9739	c			J26N120	19.3409	cd
	J26N240	17.152	cd			J26N240	20.3705	c
	X32N0	19.2069	b			X32N0	21.0599	bc
	X32N120	20.6835	a			X32N120	22.6142	ab
	X32N240	20.4826	a			X32N240	23.6659	a
Base	J26N0	10.1625	c		Base	J26N0	11.0132	d
	J26N120	11.9313	b			J26N120	12.875	c
	J26N240	12.0806	b			J26N240	14.0849	bc
	X32N0	12.2536	b			X32N0	13.6353	bc
	X32N120	13.26	a			X32N120	14.6947	b
	X32N240	13.6649	a			X32N240	15.9631	a
Top-base	J26N0	62.7631	a		Top-base	J26N0	60.9634	a
	J26N120	50.6455	c			J26N120	50.2209	c
	J26N240	41.9794	d			J26N240	44.6271	e
	X32N0	56.7456	b			X32N0	54.4511	b
	X32N120	55.9839	b			X32N120	53.893	bc
	X32N240	49.8919	c			X32N240	48.2541	d
	150 d after planting					150 d after planting
Top	J26N0	14.4782	d		Top	J26N0	15.556	d
	J26N120	16.2047	c			J26N120	16.5312	d
	J26N240	16.9531	c			J26N240	18.898	c
	X32N0	17.3121	c			X32N0	20.3285	bc
	X32N120	19.2188	b			X32N120	21.283	ab
	X32N240	21.6228	a			X32N240	22.4451	a
Base	J26N0	9.05658	d		Base	J26N0	9.63851	d
	J26N120	10.8687	c			J26N120	11.0196	c
	J26N240	11.7488	bc			J26N240	13.3146	b
	X32N0	11.0559	c			X32N0	12.6904	b
	X32N120	12.5304	b			X32N120	13.5583	b
	X32N240	14.3729	a			X32N240	15.4451	a
Top-base	J26N0	59.8642	a		Top-base	J26N0	61.3946	a
	J26N120	49.0956	c			J26N120	50.0163	c
	J26N240	44.296	d			J26N240	41.9348	e
	X32N0	56.5878	ab			X32N0	60.1888	ab
	X32N120	53.3781	bc			X32N120	56.9741	b
	X32N240	50.4416	c			X32N240	45.3211	d
